# Supplementary material for: Core Genes Evolve Rapidly in the Long-Term Evolution Experiment with Escherichia coli
Source: Genome Biol Evol. 2017 Apr 1;9(4):1072–83. doi: 10.1093/gbe/evx064 (PMC5406848; doi:10.1093/gbe/evx064)
Supplement: Supplementary Data [file evx064_Supp.zip]

Archive with 2 entries (2 files):
- Supp-Table-1-core-genome-strains.txt
- Supp-Table-2-LTEE-workbook.xlsx
