# Supplementary material for: Core Genes Evolve Rapidly in the Long-Term Evolution Experiment with Escherichia coli
Source: Genome Biol Evol. 2017 Apr 1;9(4):1072–83. doi: 10.1093/gbe/evx064 (PMC5406848; doi:10.1093/gbe/evx064)
Supplement: Supplementary Data [file evx064_Supp.zip › Supp-Table-1-core-genome-strains.txt]

## These 60 strains were used to calculate a set of panorthologs	representing the core genome of E. coli.
NCBI Refseq ID	Strain name	lifestyle
NC_000913	Escherichia coli K-12 MG1655	commensal
NC_002655	Escherichia coli O157-H7 str EDL933	pathogen
NC_002695	Escherichia coli O157-H7 str Sakai	pathogen
NC_004431	Escherichia coli CFT073	pathogen
NC_007779	Escherichia coli str K-12 substr W3110	commensal
NC_007946	Escherichia coli UTI89	pathogen
NC_008253	Escherichia coli 536	pathogen
NC_008563	Escherichia coli APEC O1	pathogen
NC_009800	Escherichia coli HS	commensal
NC_009801	Escherichia coli E24377A	pathogen
NC_010468	Escherichia coli ATCC 8739	commensal
NC_010473	Escherichia coli str K-12 substr DH10B	commensal
NC_010498	Escherichia coli SMS-3-5	commensal
NC_011353	Escherichia coli O157-H7 str EC4115	pathogen
NC_011415	Escherichia coli SE11	commensal
NC_011601	Escherichia coli O127-H6 str E2348-69	pathogen
NC_011741	Escherichia coli IAI1	pathogen
NC_011742	Escherichia coli S88	pathogen
NC_011745	Escherichia coli ED1a	commensal
NC_011748	Escherichia coli 55989	pathogen
NC_011750	Escherichia coli IAI39	pathogen
NC_011751	Escherichia coli UMN026	pathogen
NC_011993	Escherichia coli LF82	pathogen
NC_012759	Escherichia coli BW2952	commensal
NC_012892	Escherichia coli BL21-DE3-1	commensal
NC_012947	Escherichia coli BL21-Gold-DE3-pLysS AG	commensal
NC_012967	Escherichia coli B str REL606	commensal
NC_012971	Escherichia coli BL21-DE3-2	commensal
NC_013008	Escherichia coli O157-H7 str TW14359	pathogen
NC_013353	Escherichia coli O103-H2 str 12009	pathogen
NC_013361	Escherichia coli O26-H11 str 11368	pathogen
NC_013364	Escherichia coli O111-H- str 11128	pathogen
NC_013654	Escherichia coli SE15	commensal
NC_013941	Escherichia coli O55-H7 str CB9615	pathogen
NC_016902	Escherichia coli KO11FL 1	commensal
NC_017625	Escherichia coli DH1 1	commensal
NC_017626	Escherichia coli 042	pathogen
NC_017628	Escherichia coli IHE3034	commensal
NC_017631	Escherichia coli ABU 83972	commensal
NC_017632	Escherichia coli UM146	pathogen
NC_017633	Escherichia coli ETEC H10407	pathogen
NC_017634	Escherichia coli O83-H1 str NRG 857C	pathogen
NC_017635	Escherichia coli W 1	commensal
NC_017638	Escherichia coli DH1 2	commensal
NC_017641	Escherichia coli UMNK88	pathogen
NC_017644	Escherichia coli NA114	pathogen
NC_017646	Escherichia coli O7-K1 str CE10	pathogen
NC_017651	Escherichia coli str clone D i2	pathogen
NC_017652	Escherichia coli str clone D i14	pathogen
NC_017656	Escherichia coli O55-H7 str RM12579	pathogen
NC_017660	Escherichia coli KO11FL 2	commensal
NC_017663	Escherichia coli P12b	pathogen
NC_017664	Escherichia coli W 2	commensal
NC_017906	Escherichia coli Xuzhou21	pathogen
NC_018650	Escherichia coli O104-H4 str 2009EL-2050	pathogen
NC_018658	Escherichia coli O104-H4 str 2011C-3493	pathogen
NC_018661	Escherichia coli O104-H4 str 2009EL-2071	pathogen
NC_020163	Escherichia coli APEC O78	pathogen
NC_020518	Escherichia coli str K-12 substr MDS42 DNA	commensal
NC_022364	Escherichia coli LY180	commensal
