# Supplementary material for: Core Genes Evolve Rapidly in the Long-Term Evolution Experiment with Escherichia coli
Source: Genome Biol Evol. 2017 Apr 1;9(4):1072–83. doi: 10.1093/gbe/evx064 (PMC5406848; doi:10.1093/gbe/evx064)
Supplement: Supplementary Data [file evx064_Supp.zip › Supp-Table-2-LTEE-workbook.xlsx]

## Sheet: actP
LTEE-core-genome-workbook
Gene name	actP
UniProt Accession	P32705
UniProt Entry name	ACTP_ECOLI
Function	Transports acetate. Also able to transport glycolate.
Length	549
Structure	NA
Site Mutagenesis	NA
Pfam domains
Source	Domain	Start	End
sig_p	n/a	1	18
low_complexity	n/a	4	20
transmembrane	n/a	34	54
Pfam	SSF	63	468
transmembrane	n/a	75	97
transmembrane	n/a	103	122
transmembrane	n/a	148	167
transmembrane	n/a	179	197
low_complexity	n/a	184	201
transmembrane	n/a	209	227
transmembrane	n/a	262	286
transmembrane	n/a	298	323
transmembrane	n/a	355	383
low_complexity	n/a	365	383
transmembrane	n/a	404	423
low_complexity	n/a	408	421
transmembrane	n/a	429	453
transmembrane	n/a	465	486
transmembrane	n/a	498	517
LTEE mutations	strain	uppercase in alignment
R3K (AGA→AAA)	Ara-6:REL11389	0
V4I (GTT→ATT)	Ara+5:REL11368	0
A325T (GCG→ACG)	Ara+5:REL11368	1
Y307S (TAC→TCC)	Ara+1:REL11008	1
alignment choice (bitscore)
165
mutator LTEE mutations	strain	uppercase in alignment
A437T (GCC→ACC)	Ara-2:REL11335	1
F299L (TTC→CTC)	Ara-4:REL11337	1
M321V (ATG→GTG)	Ara+3:REL4532B	1
Y307C (TAC→TGC)	Ara+3:REL11346	1
I360M (ATT→ATG)	Ara+6:REL4535A	1
I314L (ATT→CTT)	Ara+6:REL11371	1

## Sheet: arcA
Gene name	arcA
UniProt Accession	P0A9Q1
UniProt Entry name	ARCA_ECOLI
Function	Member of the two-component regulatory system ArcB/ArcA. Represses a wide variety of aerobic enzymes under anaerobic conditions. Controls the resistance of E.coli to dyes; required for expression of the alkaline phosphatase and sex factor F genes; It also may be involved in the osmoregulation of envelope proteins. When activated by ArcB, it negatively regulates the expression of genes of aerobic …
Length	238
Structure	1XHF
Site Mutagenesis	NA
Pfam domains
Source	Domain	Start	End
Pfam	Response_reg	6	115
Pfam	Trans_reg_C	156	232
disorder	n/a	184	187
disorder	n/a	189	191
disorder	n/a	205	209
disorder	n/a	217	220
LTEE mutations	strain	uppercase in alignment
T3P (ACC→CCC)	Ara+1:REL11393	0
I225T (ATC→ACC)	Ara+2:REL11343	1
I42F (ATC→TTC)	Ara+4:REL11349	1
C233F (TGT→TTT)	Ara+5:REL11368	1
D84G (GAC→GGC)	Ara-5:REL4540B	1
alignment choice (bitscore)
214
mutator LTEE mutations	strain	uppercase in alignment
L93F (CTC→TTC)	Ara-2:REL11335	1
E213K (GAA→AAA)	Ara+3:REL11346	1
D217N (GAT→AAT)	Ara+3:REL4532B	1
D29A (GAT→GCT)	Ara+6:REL11371	1

## Sheet: arcB
Gene name	arcB
UniProt Accession	P0AEC3
UniProt Entry name	ARCB_ECOLI
Function	Member of the two-component regulatory system ArcB/ArcA. Sensor-regulator protein for anaerobic repression of the arc modulon. Activates ArcA via a four-step phosphorelay. ArcB can also dephosphorylate ArcA by a reverse phosphorelay involving His-717 and Asp-576.
Length	778
Structure	1A0B
Site Mutagenesis	NA
Pfam domains
Source	Domain	Start	End
transmembrane	n/a	20	46
low_complexity	n/a	25	41
transmembrane	n/a	58	77
coiled_coil	n/a	77	132
Pfam	PAS	155	266
disorder	n/a	273	274
Pfam	HisKA	282	347
Pfam	HATPase_c	394	507
disorder	n/a	486	487
low_complexity	n/a	507	519
Pfam	Response_reg	528	640
disorder	n/a	590	591
disorder	n/a	646	661
Pfam	Hpt	684	771
LTEE mutations	strain	uppercase in alignment
R57C (CGT→TGT)	Ara-1:REL8593B	0
V70L (GTC→CTC)	Ara-3:REL10988	0
M260V (ATG→GTG)	Ara+1:REL11393	1
alignment choice (bitscore)
389
perhaps should rerun this one at 545 > bitscore > 389.
mutator LTEE mutations	strain	uppercase in alignment
Q79L (CAA→CTA)	Ara-3:REL11365	0
H461R (CAT→CGT)	Ara-3:REL11365	1
G441S (GGC→AGC)	Ara-4:REL11337	1
K175E (AAA→GAA)	Ara-4:REL11337	0
N658S (AAC→AGC)	Ara-4:REL10945	0
A30T (GCC→ACC)	Ara+3:REL4532B	0
I667M (ATT→ATG)	Ara+6:REL4535A	0
K343Q (AAG→CAG)	Ara+6:REL11371	1
S327A (TCG→GCG)	Ara+6:REL10418	1

## Sheet: argR
Gene name	argR
UniProt Accession	P0A6D0
UniProt Entry name	ARGR_ECOLI
Function	Negatively controls the expression of the four operons of arginine biosynthesis in addition to the carAB operon. Predominantly interacts with A/T residues in ARG boxes. It also binds to a specific site in cer locus. Thus it is essential for cer-mediated site-specific recombination in ColE1. It is necessary for monomerization of the plasmid ColE1.
Length	156
Structure	1XXA
Site Mutagenesis	21, 44, 47, 76, 105, 123
Pfam domains
Source	Domain	Start	End
Pfam	Arg_repressor	5	75
Pfam	Arg_repressor_C	82	150
LTEE mutations	strain	uppercase in alignment
V30A (GTC→GCC)	Ara-4:REL2182A	1
R59H (CGC→CAC)	Ara+1:REL11393	1
V30I (GTC→ATC)	Ara+2:REL11343	1
G116D (GGC→GAC)	Ara+5:REL11368	0
alignment choice (bitscore)
16
rerun at 16 < bitscore <47
mutator LTEE mutations	strain	uppercase in alignment
K19Q (AAA→CAA)	Ara-1:REL11331;Ara+6:REL4535B	1
T133I (ACC→ATC)	Ara-2:REL11833	0

## Sheet: atoC
Gene name	atoC
UniProt Accession	Q06065
UniProt Entry name	ATOC_ECOLI
Function	Member of the two-component regulatory system AtoS/AtoC involved in the transcriptional regulation of the ato genes for acetoacetate metabolism. Also an inhibitor of polyamine biosynthesis.
Length	461
Structure	NA
Site Mutagenesis	NA
Pfam domains
Source	Domain	Start	End
Pfam	Response_reg	7	117
disorder	n/a	67	68
low_complexity	n/a	82	93
Pfam	Sigma54_activat	145	312
low_complexity	n/a	206	213
disorder	n/a	397	398
disorder	n/a	401	402
Pfam	HTH_8	413	454
LTEE mutations	strain	uppercase in alignment
D385A (GAT→GCT)	Ara-5:REL968A	1
I129S (ATC→AGC)	Ara+1:REL11393; Ara+4:REL10414	1
alignment choice (bitscore)
415
mutator LTEE mutations	strain	uppercase in alignment
S190A (TCG→GCG)	Ara-1:REL11330	1
R118C (CGC→TGC)	Ara-2:REL11335	1
S124P (TCA→CCA)	Ara+3:REL11346	1
Y188D (TAC→GAC)	Ara+6:REL11371	1
E245D (GAA→GAC)	Ara+6:REL11371	1
T83P (ACG→CCG)	Ara+6:REL11371	0

## Sheet: atoS
Gene name	atoS
UniProt Accession	Q06067
UniProt Entry name	ATOS_ECOLI
Function	Member of the two-component regulatory system AtoS/AtoC; may activate AtoC by phosphorylation.
Length	608
Structure	NA
Site Mutagenesis	NA
Pfam domains
Source	Domain	Start	End
transmembrane	n/a	16	35
Pfam	HAMP	192	259
transmembrane	n/a	192	210
low_complexity	n/a	199	214
Pfam	PAS	262	370
disorder	n/a	348	349
Pfam	HisKA	388	453
Pfam	HATPase_c	495	602
LTEE mutations	strain	uppercase in alignment
L324Q (CTG→CAG)	Ara-3:ZDB357	1
T356M (ACG→ATG)	Ara-3:REL10988	1
T234S (ACT→TCT)	Ara-6:REL11390	0
alignment choice (bitscore)
304
mutator LTEE mutations	strain	uppercase in alignment
N56H (AAC→CAC)	Ara-1:REL11331	0
K501T (AAA→ACA)	Ara-1:REL11331	1
V208A (GTC→GCC)	Ara-4:REL11337	0
K47N (AAA→AAC)	Ara+6:REL11371	0
Y297S (TAT→TCT)	Ara+6:REL7188A	1
N165H (AAT→CAT)	Ara+6:REL8605A	0
I168L (ATC→CTC)	Ara+6:REL11371	0
L414W (TTG→TGG)	Ara+6:REL10418	1
*Note many different double mutants in Ara+6!

## Sheet: cpxR
Gene name	cpxR
UniProt Accession	P0AE88
UniProt Entry name	CPXR_ECOLI
Function	Response regulator member of the two-component regulatory system CpxA/CpxR which responds to envelope stress response by activating expression of downstream genes including cpxP, degP, dsbA and ppiA (PubMed:7883164, PubMed:9401031). Required for efficient binding of stationary phase cells to hydrophobic surfaces, part of the process of biofilm formation (PubMed:11830644). Induced upon cell surfac…
Length	232
Structure	4UHJ;4UHT
Site Mutagenesis	NA
Pfam domains
Source	Domain	Start	End
Pfam	Response_reg	4	112
low_complexity	n/a	37	50
disorder	n/a	62	63
disorder	n/a	121	129
disorder	n/a	131	138
Pfam	Trans_reg_C	152	228
low_complexity	n/a	153	167
disorder	n/a	204	205
LTEE mutations	strain	uppercase in alignment
L63V (TTA→GTA)	Ara+2:REL7184B	1
A113T (GCG→ACG)	Ara+2:REL11343	1
alignment choice (bitscore)
255
mutator LTEE mutations	strain	uppercase in alignment
F218L (TTT→TTG)	Ara+6:REL10986	1

## Sheet: crp
Gene name	crp
UniProt Accession	P0ACJ8
UniProt Entry name	CRP_ECOLI
Function	A global transcription regulator. Complexes with cyclic AMP (cAMP) which allosterically activates DNA binding (to consensus sequence 5'-AAATGTGATCTAGATCACATTT-3') to directly regulate the transcription of about 300 genes in about 200 operons and indirectly regulate the expression of about half the genome. There are 3 classes of CRP promoters; class I promoters have a single CRP-binding site upstr…
Length	210
Structure	4I02
Site Mutagenesis	20,22,53,54-56,59,63,83,84,97,102,128-129,139,157,159,160,163,181,186
Pfam domains
Source	Domain	Start	End
Pfam	cNMP_binding	21	110
disorder	n/a	160	164
Pfam	Crp	166	197
LTEE mutations	strain	uppercase in alignment
K23Q (AAG→CAG)	Ara-5:REL11340	1
Y24S (TAC→TCC)	Ara+1:REL11008	1
alignment choice (bitscore)
105
mutator LTEE mutations	strain	uppercase in alignment
NONE	NONE	NONE

## Sheet: envZ
Gene name	envZ
UniProt Accession	P0AEJ4
UniProt Entry name	ENVZ_ECOLI
Function	Member of the two-component regulatory system EnvZ/OmpR involved in the regulation of osmoregulation (genes ompF and ompC). EnvZ functions as a membrane-associated protein kinase that phosphorylates OmpR in response to environmental signals.
Length	450
Structure	4CTI
Site Mutagenesis	347
Pfam domains
Source	Domain	Start	End
transmembrane	n/a	12	39
Pfam	HAMP	160	229
transmembrane	n/a	160	179
Pfam	HisKA	233	293
Pfam	HATPase_c	332	440
low_complexity	n/a	339	348
disorder	n/a	366	367
disorder	n/a	369	374
disorder	n/a	382	384
disorder	n/a	443	450
LTEE mutations	strain	uppercase in alignment
R218H (CGC→CAC)	Ara-3:REL10988	1
Y265D (TAC→GAC)	Ara-6:REL11390	1
alignment choice (bitscore)
315
mutator LTEE mutations	strain	uppercase in alignment
R180C (CGT→TGT)	Ara-2:REL11333	1
R218H (CGC→CAC)	Ara-4:REL11337	1
Q370R (CAG→CGG)	Ara-4:REL11337	1
I200S (ATT→AGT)	Ara+6:REL11371	1
E372A (GAA→GCA)	Ara+6:REL11371	1
S327R (AGC→CGC)	Ara+6:REL11371	1
T150P (ACC→CCC)	Ara+6:REL11370	1

## Sheet: fabF
Gene name	fabF
UniProt Accession	P0AAI5
UniProt Entry name	FABF_ECOLI
Function	Catalyzes the condensation reaction of fatty acid synthesis by the addition to an acyl acceptor of two carbons from malonyl-ACP. Has a preference for short chain acid substrates and may function to supply the octanoic substrates for lipoic acid biosynthesis.
Length	413
Structure	3I8P
Site Mutagenesis	NA
Pfam domains
Source	Domain	Start	End
sig_p	n/a	1	20
Pfam	ketoacyl-synt	3	247
low_complexity	n/a	100	114
disorder	n/a	211	226
Pfam	Ketoacyl-synt_C	255	370
low_complexity	n/a	275	287
disorder	n/a	304	307
disorder	n/a	309	311
disorder	n/a	368	369
disorder	n/a	373	374
disorder	n/a	380	381
LTEE mutations	strain	uppercase in alignment
T148I (ACT→ATT)	Ara-5:REL11340	1
G279D (GGC→GAC)	Ara+5:REL11368	1
alignment choice (bitscore)
454
mutator LTEE mutations	strain	uppercase in alignment
A144V (GCA→GTA)	Ara-3:REL11365
K193Q (AAA→CAA)	Ara+6:REL11371

[truncated: 47 more sheets: ftsI, glmS, glnD, glpR, hflB, hsdM, hslU, iap, iclR, infB, infC, lrp, malE, malT, mrdA, mreB, mreC, mreD, nadR, nagC …]
